# Supplementary material for: Mapping Scientific Landscapes and Therapeutic Innovations of Targeted Protein Degradation: A Scientometric Review
Source: Pharmaceutics. 2026 Jul 20;18(7):887. doi: 10.3390/pharmaceutics18070887 (PMC13414865; doi:10.3390/pharmaceutics18070887)
Supplement: Supplementary file 1 [file pharmaceutics-18-00887-s001.zip]

Archive with 1 entries (1 files):
- pharmaceutics-4344711-supplementary.pdf
